# Supplementary material for: Glutamine Produces Ammonium to Tune Lysosomal pH and Regulate Lysosomal Function
Source: Cells. 2022 Dec 24;12(1):80. doi: 10.3390/cells12010080 (PMC9819001; doi:10.3390/cells12010080)
Supplement: Supplementary file 1 [file cells-12-00080-s001.zip]

Archive with 1 entries (1 files):
- cells-2029935-supplementary.pdf
